# Supplementary material for: Deconstructing body axis morphogenesis in zebrafish embryos using robot-assisted tissue micromanipulation
Source: Nat Commun. 2022 Dec 24;13:7934. doi: 10.1038/s41467-022-35632-4 (PMC9789989; doi:10.1038/s41467-022-35632-4)
Supplement: Supplementary file 11 — Supplementary Software 1 [file 41467_2022_35632_MOESM11_ESM.zip]

Archive with 2 entries (2 files):
- Supplementary Software/365887_2_data_set_7148641_rmfb1g.stl
- Supplementary Software/365887_2_data_set_7148642_rmfb1g.stl
