# Supplementary material for: Deconstructing body axis morphogenesis in zebrafish embryos using robot-assisted tissue micromanipulation
Source: Nat Commun. 2022 Dec 24;13:7934. doi: 10.1038/s41467-022-35632-4 (PMC9789989; doi:10.1038/s41467-022-35632-4)
Supplement: Supplementary file 13 — Source Data [file 41467_2022_35632_MOESM13_ESM.xlsx]

## Sheet: Fig5e
explant [um/min]	tailbud (TB) removed [um/min]	tip of TB removed [um/min]	PD ablated [um/min]	TB ablated [um/min]
0.7586	0.10308	0.53642	0.51541	0.53357
0.67155	0.00882	0.49789	0.43964	0.62589
0.70262	0.15138	0.67528	0.46411	0.53401
0.80389	0.02339	0.58208	0.4326	0.60086
0.80572	0.05631	0.53149	0.39078	0.71665
0.79159	0.0694	0.70983	0.46822	0.45114
0.65781	0.07646	0.65442	0.44121	0.42447
0.78959	0.11449	0.59493	0.32196	0.46315
0.64212	0.12543	0.47987	0.33722	0.41639
0.72301	0.14028	0.41567	0.25347	0.41867
0.62481	0.16471	0.63983	0.20498	0.56742
0.76783	0.10241	0.49282
0.76851	0.10873	0.62664
	0.18496	0.60275
		0.70874
		0.49937
		0.63633
		0.42728
		0.57012
		0.63784

## Sheet: Fig4b
free explant (mean) [um]	time [min]	NC ablated (mean) [um]	time [min]	NC ablated (rep.) [um]	time [min]	NC ablated ER [um/min]
0	60	0	60	0	0	0.52176
21.9	90	16.2	90	5.2	30	0.41272
43.8	120	32.4	120	1.733	60	0.42814
65.7	150	48.6	150	14.213	90	0.65459
87.6	180	64.8	180	28.773	120	0.53372
109.5	210	81	210	53.04	150	0.67794
131.4	240	97.2	240	67.947	180	0.43783
				97.067	210	0.67807
				113.013	240	0.55633
						0.58615

## Sheet: Fig4g
free explant (mean) [um]	time [min]	PSM ablated (mean) [um]	time [min]	PSM ablated (rep.) [um]	time [min]	PSM ablated ER [um/min]
0	90	0	90	0	0	0.42376
21.9	120	13.8	120	-2.08	30	0.48893
43.8	150	27.6	150	2.08	60	0.24802
65.7	180	41.4	180	2.774	90	0.256
87.6	210	55.2	210	10.054	120	0.46661
109.5	240	69	240	29.12	150	0.39811
				44.026	180	0.39745
				54.08	210	0.65697
				56.853	240	0.6083
						0.56024
						0.56899

## Sheet: Fig3c
explant-A [um/min]	explant-P [um/min]	summed [um/min]	explant [um/min]
0.06199	0.54266	0.60464	0.7586
0.02483	0.58477	0.63629	0.67155
0.13953	0.54847	0.64606	0.70262
0.14651	0.49677	0.62589	0.80389
0.08618	0.60366	0.63729	0.80572
0.06697	0.49954	0.75019	0.79159
0.20862	0.53972	0.82271	0.65781
0.15382	0.57032		0.78959
	0.54157		0.64212
	0.66888		0.72301
			0.62481
			0.76783
			0.76851

## Sheet: Fig3d
exp-A [-]	exp-P [-]	time [min]
517.388	450.619	0
520.452	460.221	5
527.123	465.502	10
513.022	467.771	15
503.546	470.666	20
503.395	476.274	25
491.507	483.517	30
490.515	482.631	35
505.506	474.876	40
540.283	458.55	45
549.524	448.769	50
544.653	438.562	55
536.904	419.547	60
525.881	415.434	65
520.612	422.807	70
503.871	430.52	75
491.442	444.015	80
477.926	450.195	85
462.965	454.845	90
449.446	463.38	95
438.008	473.065	100
429.828	480.867	105
422.647	490.059	110
415.356	513.229	115
407.759	529.737	120
403.153	555.095	125
399.088	561.555	130
394.786	560.672	135
392.873	539.309	140
391.671	528.944	145
388.661	514.352	150
387.861	518.248	155
384.878	555.334	160
378.57	627.112	165
379.368	624.451	170
378.882	603.066	175
377.771	549.998	180
376.276	538.386	185
375.311	543.641	190
373.986	565.18	195
373.014	569.604	200
372.167	528.497	205
369.835	523.786	210
369.843	523.575	215
370.453	520.275	220
370.604	534.696	225
370.149	555.04	230
369.847	586.79	235
366.887	598.434	240
366.354	579.583	245
362.21	564.973	250
362.507	560.477	255
360.193	548.548	260
359.175	533.495	265
356.888	551.537	270
361.055	558.013	275
360.533	577.954	280
363.207	568.932	285
363.374	551.935	290
361.866	570.512	295
360.593	604.71	300

## Sheet: Fig2a
in vivo [um]	time [min]	explant [um]	time [min]	embedded exp [um]	time [min]
0	0	0	0	0	0
6.372	5	4.742	5	-0.015	5
12.574	10	10.059	10	0.037	10
20.3	15	16.981	15	-0.004	15
27.151	20	24.467	20	-0.072	20
35.698	25	33.492	25	0.08	25
43.627	30	36.887	30	0.08	30
53.133	35	41.147	35	0.08	35
61.819	40	45.073	40	0.08	40
71.557	45	50.778	45	0.134	45
81.259	50	56.942	50	0.113	50
86.034	55	59.233	55	0.661	55
92.631	60	64.116	60	0.758	60
100.156	65	72.033	65	0.692	65
109.96	70	80.471	70	1.399	70
122.046	75	92.849	75	1.373	75
128.575	80	93.92	80	2.048	80
136.007	85	97.073	85	2.542	85
143.463	90	103.229	90	3.234	90
151.283	95	110.055	95	3.309	95
158.391	100	121.71	100	2.677	100
163.434	105	124.33	105	3.309	105
169.268	110	127.502	110	3.243	110
175.795	115	130.816	115	3.248	115
182.888	120	134.323	120	3.134	120
190.901	125	138.972	125	3.864	125
198.088	130	143.428	130	3.93	130
206.576	135	149.513	135	4.605	135
215.629	140	156.506	140	5.865	140
225.195	145	163.371	145	5.881	145
233.833	150	171.432	150	5.869	150
241.248	155	174.968	155	5.877	155
249.599	160	178.643	160	5.941	160
258.697	165	183.126	165	5.969	165
268.561	170	187.832	170	8.212	170
279.24	175	192.12	175	9.095	175
280.794	180	192.12	180	10.94	180

## Sheet: Fig2b
in vivo [um/min]	free explant [um/min]	embedded exp [um/min]
0.82784	0.7586	0
0.84594	0.67155	0
0.86609	0.70262	0
0.92675	0.80389	0
0.86207	0.80572	0
0.89226	0.79159	0
0.99906	0.65781	0.017
0.98834	0.78959	0.03423
0.81625	0.64212	0.00341
	0.72301	0.01901
	0.62481
	0.76783
	0.76851

## Sheet: Fig2c
in vivo [min]	explant [min]	embedded explant [min]
31	32	36.25
25.8	30	30
30	35	31
28.3	37.5	33
28	30	37
31	37.5	37
27.5	32.5	35
28	33.75
25.8	33.75
28.33	30
	34
	31
	30
	31.25
	35
	33.75

## Sheet: Fig2d
in vivo [min]	explant [min]	embedded explant [min]
31.25	30	37
33	36.6	34
26.42	35	36
26.25	36.6	33
30	36.42	35
30	32.5	37
25.8	33.75	36
26.6	35
25	33
31.25	36
	35.4
	31
	33
	32.4

## Sheet: Fig2e
in vivo [-]	explant [-]	embedded exp [-]	time [min]
5.99142	-36.9688	-55.8196	0
11.0297	-27.7925	-3.06145	5
39.3469	16.5209	10.1317	10
25.4161	12.8362	0.67386	15
1.50133	-2.41742	-13.346	20
-15.0064	-23.8981	-42.1408	25
-28.7842	-36.4557	-44.8297	30
-8.43	-16.7634	18.8885	35
18.1412	32.171	53.8386	40
5.08946	26.4643	64.9868	45
-7.39132	10.0907	52.769	50
-20.6641	-4.59997	29.8761	55
-42.3059	-12.2426	11.7653	60
-23.0486	-23.9913	-5.08057	65
24.2556	-26.6719	-40.8644	70
5.27781	4.08043	-72.0443	75
-15.061	29.4718	-20.7731	80
-27.6217	47.8601	0.63105	85
4.78849	38.2395	17.8992	90
16.5607	17.0258	22.1104	95
20.8989	-11.2648	-3.28648	100
-2.79783	-31.8995	-24.3263	105
-13.0836	-25.6761	-41.7942	110
-20.1074	41.0362	-24.402	115
-33.1801	52.0856	22.8271	120
12.8561	48.7909	76.0243	125
26.9933	28.0963	62.2925	130
19.4885	0.21664	41.9136	135
14.1788	-34.689	11.1838	140
-8.36702	-48.6757	-7.20206	145
-24.9308	17.9647	-20.8459	150
-8.67457	34.485	-2.04075	155
21.7077	29.5034	26.0704	160
32.6739	14.1267	8.97156	165
22.0511	-0.95591	-4.06028	170
12.5953	-22.7286	-18.1551	175
-11.6584	-47.1952	-36.671	180
-29.7292	-66.1799	-52.1098	185

[truncated: 12 more sheets: Fig2i, SFig3, SFig4c, SFig4d, SFig4e, SFig4f, SFig5a, SFig5c, SFig6, SFig8c, SFig10, SFig12]
